# Supplementary material for: Transcription Activator Swi6 Interacts with Mbp1 in MluI Cell Cycle Box-Binding Complex and Regulates Hyphal Differentiation and Virulence in Beauveria bassiana
Source: J Fungi (Basel). 2021 May 25;7(6):411. doi: 10.3390/jof7060411 (PMC8273693; doi:10.3390/jof7060411)
Supplement: Supplementary file 1 [file jof-07-00411-s001.zip]

Archive with 1 entries (1 files):
- jof-1220142-supplementary.rar
